# Supplementary material for: A Survey of the Microbiome, Culturome and ARG Profile of a Cohort of Chronic Diabetic Foot Lesions
Source: APMIS. 2026 Apr 16;134(4):e70203. doi: 10.1111/apm.70203 (PMC13086565; doi:10.1111/apm.70203)
Supplement: Supplementary file 2 — Table S1: Raw genus level count data for OTU from Patients in DFU cohort. [file APM-134-0-s004.xlsx]

## Sheet: S1_16S_counts
taxon	Actinobacteria_unclassified	Actinomyces	Arcanobacterium	Actinomycetales_unclassified	Kocuria	Micrococcaceae_unclassified	Rothia	Corynebacterium	Brevibacterium	Dermabacter	Microbacterium	Micrococcales_unclassified	Cutibacterium	Atopobium	Cryptobacterium	Bacteria_unclassified	Bacteroides	Bacteroidales_unclassified	Porphyromonadaceae_unclassified	Porphyromonas	Prevotella	Flavitalea	Bergeyella	Capnocytophaga	Bacillaceae_unclassified	Bacillus	Bacillus	Bacillales_unclassified	Gemella	Brochothrix	Listeria	Listeriaceae_unclassified	Paenibacillus	Jeogalicoccus	Staphylococcaceae_unclassified	Staphylococcus	Bacilli_unclassified	Abiotrophia	Aerococcus	Dolosigranulum	Granulicatella	Enterococcus	Lactobacillus	Lactobacillales_unclassified	Streptococcus	Clostridiales_[F-1][G-2]	Clostridiales_[F-3][G-1]	Clostridiales_unclassified	Catonella
Patient A	0	0	0	0	0	0	0	0	0	0	0	0	0	0	0	0	0	0	5	9	72	0	0	0	0	0	0	0	0	0	0	0	0	0	0	0	0	0	0	0	0	0	0	0	0	0	0	0	0
Patient Q	3	0	0	0	1	0	0	2	0	8	0	1	1	0	0	7	5	0	0	0	6	0	0	0	0	0	0	3	0	0	0	0	3	8	1	4764	63	0	0	0	1	411	1	4	298	1	1	8	1
Patient M	109	0	0	2	3	0	0	1398	159	246	0	12	0	0	0	7	0	3	71	24	0	0	0	0	0	1	0	1	0	0	0	0	0	0	0	145	0	0	0	0	0	9	0	0	0	0	0	0	0
Patient D	0	1	0	0	0	0	0	0	0	0	0	0	0	0	0	0	0	0	0	0	0	0	0	0	0	0	0	0	0	0	0	0	0	0	0	18	0	0	0	0	0	1	2	0	0	0	0	0	0
Patient G	0	0	0	0	0	0	0	2	1	2	0	0	0	0	0	31	22	0	0	0	1	2	0	0	0	7	0	1	0	0	0	0	0	0	1	161	1	0	0	0	0	14	0	0	1	0	0	0	0
Patient R	0	0	0	0	0	0	0	0	0	0	0	0	0	0	0	6	0	0	0	0	116	0	0	0	0	0	0	0	0	0	0	0	0	0	0	0	1	0	0	0	0	1	1	2	2167	0	0	0	0
Patient O	0	0	2	0	0	0	0	0	0	0	0	0	0	0	0	0	0	0	2	3	47	0	0	0	0	0	0	0	0	0	0	0	0	0	0	0	0	0	0	0	0	0	0	0	0	0	0	4	0
Patient L	1	0	0	0	0	0	0	34	2	25	0	0	0	0	0	3	0	0	0	0	0	0	0	0	0	0	0	0	0	0	0	0	0	0	0	17	0	0	0	254	0	199	0	0	5	0	0	246	0
Patient U	0	0	0	0	0	0	0	1	0	0	0	0	0	0	0	0	1	0	0	2	0	0	0	0	0	0	0	0	0	0	0	0	0	0	0	1	0	0	0	0	0	3	0	0	0	0	0	3	0
Patient B	1	0	0	0	0	1	0	0	1	2	0	0	0	0	0	0	0	0	0	0	0	0	0	0	0	1	0	0	0	0	0	0	0	0	0	2	0	0	2	0	0	0	0	0	0	0	0	0	0
Patient K	1	0	0	0	12	1	0	50	0	0	0	0	0	0	0	0	0	0	0	0	0	0	0	0	0	1	0	0	0	0	0	0	0	0	0	27	0	0	0	0	0	0	0	0	1	0	0	1	0
Patient P	0	1	0	0	4	0	2	3	0	10	1	0	27	0	0	61	0	0	0	0	9	0	0	1	0	12	0	0	0	0	0	0	0	0	0	285	0	0	0	0	0	9	19	1	33	0	6	0	0
Patient T	0	0	0	0	0	0	0	0	0	0	0	0	0	0	0	0	0	0	0	0	0	0	0	0	0	0	0	0	0	0	0	0	0	0	0	0	0	0	0	0	0	0	0	0	8	0	0	0	0
Patient V	61	0	0	0	0	0	0	5	76	17	4	11	0	0	0	2	0	0	0	0	0	0	0	0	0	0	0	0	0	0	0	0	1	2	0	12	0	104	0	0	0	1	0	0	11	0	0	0	0
Patient R (2)	0	0	0	0	0	0	0	0	0	0	0	0	0	0	0	0	0	0	0	0	31	0	0	0	0	0	0	0	0	0	0	0	0	0	0	0	0	0	0	0	0	0	0	0	240	0	0	0	0
Patient H (2)	0	0	0	0	0	0	0	0	0	0	0	0	0	2	7	0	0	0	0	0	10	0	0	0	0	1	0	0	9	0	0	0	0	0	0	49	0	0	0	0	19	177	17	2	743	0	1	1	0
Patient I	0	0	0	0	0	0	0	0	0	0	0	0	0	0	3	43	0	0	0	0	3	0	0	0	0	1	0	0	1	0	0	0	0	0	0	4	0	0	0	0	7	12	5	0	135	0	0	1	0
Patient E	0	1	0	0	0	0	0	0	0	0	0	0	0	0	0	0	0	0	0	0	0	0	0	0	0	0	0	0	0	0	0	0	0	0	0	2	0	0	0	0	0	1	2	0	45	0	0	0	0
Patient H	0	0	0	0	0	0	0	0	0	0	0	0	0	4	10	3	0	0	0	0	27	0	1	0	0	1	0	0	4	0	0	0	0	0	0	22	0	0	0	0	25	45	26	0	971	0	0	0	0
Patient J	0	0	0	0	1	0	0	146	0	0	0	0	10	26	17	659	0	0	0	0	33	0	0	0	0	0	0	0	20	0	0	0	9	0	0	467	0	0	0	6	50	93	56	1	1256	15	0	3	0
Patient Z	0	0	0	0	0	0	0	0	0	0	0	0	0	0	0	0	0	0	0	0	0	0	0	0	0	0	0	0	0	0	0	0	0	0	0	17319	0	0	0	0	0	10	0	0	0	0	0	0	0
[truncated: 72 more columns]
