# Supplementary material for: A Survey of the Microbiome, Culturome and ARG Profile of a Cohort of Chronic Diabetic Foot Lesions
Source: APMIS. 2026 Apr 16;134(4):e70203. doi: 10.1111/apm.70203 (PMC13086565; doi:10.1111/apm.70203)
Supplement: Supplementary file 3 — Table S2: Overall % abundance across all samples and % abundance over 1% across all samples. [file APM-134-0-s009.xlsx]

## Sheet: S2_16S_overall_relative_abundan
Table S2: Overall % abundance across all samples and % abundance over 1% across all samples
Genus	RelativeAbundance		spp. >1% normalised reads	Genus	RelativeAbundance
Staphylococcus	10.0329			Staphylococcus	11.2418
Anaerococcus	9.26653			Anaerococcus	10.3832
Streptococcus	9.10795			Streptococcus	10.2055
Escherichia	7.28346			Escherichia	8.16113
Pseudomonas	6.52776			Pseudomonas	7.31436
Peptoniphilus	4.34791			Peptoniphilus	4.87184
Serratia	4.28966			Serratia	4.80656
Enterobacteriaceae_unclassified	4.20388			Enterobacteriaceae_unclassified	4.71045
Proteus	4.12336			Proteus	4.62023
Veillonella	3.90018			Veillonella	4.37015
Finegoldia	3.85864			Finegoldia	4.32361
Alcaligenaceae_unclassified	3.60998			Alcaligenaceae_unclassified	4.04499
Haemophilus	2.27298			Haemophilus	2.54687
Pasteurellaceae_unclassified	2.26445			Pasteurellaceae_unclassified	2.53732
Stenotrophomonas	2.14577			Stenotrophomonas	2.40434
Klebsiella	2.08226			Klebsiella	2.33317
Achromobacter	1.87913			Achromobacter	2.10557
Peptoniphilaceae_unclassified	1.80681			Peptoniphilaceae_unclassified	2.02453
Enterobacterales_unclassified	1.76624			Enterobacterales_unclassified	1.97907
Brevundimonas	1.76197			Brevundimonas	1.97428
Corynebacterium	1.63605			Corynebacterium	1.83319
Prevotella	1.07799			Prevotella	1.20788
Bacteria_unclassified	0.869861
Enterococcus	0.809303
Enterobacter	0.706038
Acinetobacter	0.656112
Megasphaera	0.610712
Gammaproteobacteria_unclassified	0.59392
Moraxella	0.586096
Peptoniphilaceae_.G.1.	0.558581
Parvimonas	0.44763
Dermabacter	0.380252
Campylobacter	0.336615
Dialister	0.309559
Peptostreptococcus	0.306514
Brevibacterium	0.291536
Stomatobaculum	0.287213
Clostridiales_unclassified	0.220674
Actinobacteria_unclassified	0.220422
Bordetella	0.200134
Dolosigranulum	0.188627
Lactobacillus	0.178809
Abiotrophia	0.148453
Fusobacterium	0.141474
Cutibacterium	0.124946
Fastidiosipila	0.104405
Porphyromonadaceae_unclassified	0.0992555
Escherichia.1	0.0903254
Porphyromonas	0.0822543
Granulicatella	0.0788517
Bacillus	0.0727811
Burkholderiales_unclassified	0.0569025
Eikenella	0.0568397
Peptostreptococcaceae_.XI._unclassified	0.052367
Proteobacteria_unclassified	0.0511236
Bacilli_unclassified	0.0495935
Leptothrix	0.0470629
Ochrobactrum	0.0413955
Ruminococcaceae_.G.2.	0.0383172
Aerococcus	0.0354045
Paracoccus	0.0342275
Lachnospiraceae_.XIV._unclassified	0.0309666
Firmicutes_unclassified	0.0308046
Alphaproteobacteria_unclassified	0.0294587
Micrococcales_unclassified	0.0288289
Sphingomonas	0.0285385
Gemella	0.0282289
Cryptobacterium	0.0281301
Clostridiales_.F.3..G.1.	0.0273336
Atopobium	0.0269659
Kocuria	0.0258377
Delftia	0.019984
Leptotrichia	0.0189281
Micrococcaceae_unclassified	0.0180358
Acidovorax	0.0169733
Yersinia	0.0168273
Clostridiales_.F.1..G.2.	0.0137604
Comamonadaceae_unclassified	0.0133014
Neisseriaceae_unclassified	0.0133014
Lactobacillales_unclassified	0.0127394
Bacteroides	0.0121652
Paenibacillus	0.0115173
Actinomyces	0.0110651
Peptococcus	0.0104734
Microbacterium	0.00998816
Schlegelella	0.00953074
Jeogalicoccus	0.00896672
Rhizobiales_unclassified	0.00856458
Rothia	0.00855688
Arcanobacterium	0.00698227
Peptostreptococcaceae_.XI..G.1.	0.00698227
Peptoniphilaceae_.G.3.	0.00631552
Neisseria	0.00519859
Capnocytophaga	0.00427844
Erysipelotrichaceae_unclassified	0.00427844
Moraxellaceae_unclassified	0.00427844
Veillonellaceae_unclassified	0.00398163
Bacillales_unclassified	0.00341448
Bacteroidales_unclassified	0.00309081
Novosphingobium	0.00285486
Variovorax	0.00285486
Betaproteobacteria_unclassified	0.0028304
Actinomycetales_unclassified	0.00206054
Treponema	0.00183103
Ruminococcaceae_unclassified	0.00152797
Negativicutes_unclassified	0.00152797
Sphingomonadaceae_unclassified	0.00142743
Staphylococcaceae_unclassified	0.000856246
Catonella	0.000763983
Mogibacterium	0.000763983
Bosea	0.000722157
Bergeyella	0.000660184
Flavitalea	0.000184527
Enterobacteriaceae_unclassified.1	0.0001687
Bacillaceae_unclassified	0
Bacillus.1	0
Brochothrix	0
Listeria	0
Listeriaceae_unclassified	0
Salmonella	0
