# Supplementary material for: A Survey of the Microbiome, Culturome and ARG Profile of a Cohort of Chronic Diabetic Foot Lesions
Source: APMIS. 2026 Apr 16;134(4):e70203. doi: 10.1111/apm.70203 (PMC13086565; doi:10.1111/apm.70203)
Supplement: Supplementary file 4 — Table S3: Summary data for culture. Each species, identified in each patient is indicated by number of isolates (by integer). Species ID was according to MALDI‐TOF Identification. [file APM-134-0-s001.xlsx]

## Sheet: S3_culture_counts
	patient	Acinetobacter.baumanii	Acinetobacter.radioresistens	Alcaligenes.faecalis	Anaerococcus	Arcanobacterium.haemolyticum	Brevibacterium.casei	Brevundimonas.diminuta	Candida.parapsilosis	Candida.spp.	Coagulase.Negative.Staphylococcus	Corynebacterium.pseudodiphtheriticum	Corynebacterium.amycolatum	Corynebacterium.striatum	Enterobacter.cloacae	Enterococcus.avium	Enterococcus.faecalis	Enterococcus.spp.	Escherichia.coli	Finegoldia.magna	Gram.positive.cocci	Group.B.Streptococcus	Klebsiella.oxytoca	Klebsiella.pneumoniae	Proteus.mirabilis	Pseudomonas.aeruginosa	Raoultella.ornithinolytica	Serratia.liquefaciens	Serratia.marcescens	Sphingobacterium.spp.	Staphylococcus.lugdunensis	Staphylococcus.sciuri	Staphylococcus.aureus	Streptococcus.milleri	Viridans.streptococci
1	A	0	0	0	0	0	0	0	0	0	1	0	1	0	0	0	0	1	1	0	0	0	0	0	0	0	0	1	0	0	1	0	0	0	0
2	AA	2	0	0	0	0	1	1	0	0	0	0	0	0	0	0	0	2	0	0	0	0	0	0	0	1	0	0	0	1	0	0	0	0	0
3	B	0	0	0	0	0	0	0	0	0	1	0	0	0	0	0	0	0	0	0	0	0	0	0	0	0	0	0	0	0	0	0	0	0	0
4	C	0	0	0	0	0	0	0	0	0	0	0	0	0	0	0	0	1	0	0	0	0	0	0	0	0	0	0	0	0	0	0	1	0	0
5	D	0	0	0	0	0	0	0	1	0	1	0	0	0	0	0	0	0	0	0	0	0	0	0	0	1	0	0	0	0	0	0	0	0	0
6	E	0	0	0	0	0	0	0	0	0	1	0	0	0	0	0	0	0	0	0	0	0	0	2	0	0	0	0	0	0	0	0	0	0	0
7	F	0	0	0	0	0	0	0	0	0	0	0	0	0	0	0	0	0	0	0	0	0	0	0	0	0	0	0	0	0	0	0	1	0	0
8	G	0	0	0	0	0	0	0	0	0	1	0	0	0	0	0	0	0	0	0	1	0	0	0	0	0	0	0	1	0	0	0	0	0	0
9	H	0	0	0	2	0	0	0	0	1	1	0	0	0	0	0	0	1	0	1	0	0	0	0	0	0	0	0	0	0	0	0	0	0	0
10	I	0	0	0	1	0	0	0	0	0	0	0	0	0	0	0	0	0	1	0	0	0	0	0	0	0	0	0	0	0	0	0	0	0	0
11	J	0	0	0	0	0	0	0	0	0	0	0	0	1	0	0	0	0	0	0	0	0	0	0	0	0	0	0	0	0	0	0	0	0	0
12	K	0	0	1	0	0	0	0	0	0	0	0	0	0	0	0	0	0	0	0	0	0	0	0	1	0	0	0	0	0	1	0	0	0	0
13	L	0	0	0	0	0	0	0	0	0	0	0	0	1	0	0	0	1	0	0	0	0	0	0	0	1	0	0	0	0	0	0	0	0	0
14	M	0	0	0	0	0	0	0	0	0	1	0	0	1	0	0	0	0	0	0	0	0	0	0	0	0	0	0	0	0	0	0	0	0	0
15	N	0	0	0	1	0	0	0	0	0	0	0	0	0	0	0	0	0	0	0	0	0	0	0	0	0	0	0	0	0	0	0	1	0	0
16	O	0	0	0	1	1	0	0	0	0	0	0	0	0	0	0	0	1	0	0	0	0	0	0	1	0	0	0	0	0	0	0	0	0	0
17	P	0	0	0	0	0	0	0	0	0	1	0	0	0	0	0	0	0	0	0	0	0	0	0	0	0	0	0	0	0	0	0	0	0	0
18	Q	0	0	0	0	0	0	0	0	0	1	0	0	0	0	0	0	1	0	0	0	0	1	0	0	0	0	0	0	0	0	0	1	0	0
19	R	0	0	0	0	0	0	0	0	0	0	0	0	0	0	0	0	1	0	0	0	0	1	1	1	0	0	0	0	0	0	0	1	0	1
20	S	0	1	0	0	0	0	0	0	0	1	1	0	0	1	0	0	0	0	0	0	2	0	0	0	0	0	0	0	0	1	0	0	0	0
21	T	0	0	0	2	0	0	0	0	0	0	0	0	1	0	0	1	0	0	0	0	2	0	0	0	0	1	0	1	0	0	0	1	1	0
22	U	0	0	0	1	0	0	0	0	0	0	0	0	1	0	1	1	0	1	0	0	0	0	0	0	0	0	0	0	0	0	1	0	0	0
23	V	0	0	1	0	0	0	0	0	0	1	0	1	0	0	0	0	0	0	0	0	0	0	0	0	0	0	0	0	0	0	0	0	0	0
24	W	0	0	0	0	0	0	0	0	0	0	0	0	0	0	0	0	1	0	0	0	0	0	0	0	0	0	0	0	0	0	0	0	0	0
25	X	0	0	0	0	0	0	0	0	0	1	0	0	1	0	0	0	0	0	0	0	1	0	0	0	0	0	0	0	0	0	0	0	0	0
26	Y	0	0	0	0	0	0	0	0	0	0	0	0	0	0	0	0	0	0	0	0	0	0	0	0	1	0	0	0	0	0	0	1	0	0
27	Z	0	0	0	0	0	0	0	0	0	1	0	0	0	2	0	1	1	0	0	0	0	2	0	0	1	0	0	0	0	0	0	1	0	0
TOTAL		2	1	2	8	1	1	1	1	1	13	1	2	6	3	1	3	11	3	1	1	5	4	3	3	5	1	1	2	1	3	1	8	1	1
	Table S3: Summary data for culture. Each species, identified in each patient is indicated by number of isolates (by integer). Species ID was according to MALDI-TOF Identification
