# Supplementary material for: A Survey of the Microbiome, Culturome and ARG Profile of a Cohort of Chronic Diabetic Foot Lesions
Source: APMIS. 2026 Apr 16;134(4):e70203. doi: 10.1111/apm.70203 (PMC13086565; doi:10.1111/apm.70203)
Supplement: Supplementary file 5 — Table S4: % abundance of cultured isolates (> 1%): LEFT‐ grouped by genus and RIGHT by species. [file APM-134-0-s008.xlsx]

## Sheet: S4_Culture data (%)
Table S4: % abundance of cultured isolates (>1%): LEFT- grouped by genus and RIGHT by species
Genus	Percentage		Species	Percentage
Staphylococcus	25		Coagulase.Negative.Staphylococcus	13.9785
Enterococcus	14.2857		Enterococcus.spp.	10.7527
Corynebacterium	10.7143		Staphylococcus.aureus	8.60215
Anaerococcus	7.14286		Anaerococcus	6.45161
Pseudomonas	5.95238		Corynebacterium.striatum	6.45161
Klebsiella	4.7619		Pseudomonas.aeruginosa	5.37634
Streptococcus	4.7619		Enterococcus.faecalis	3.22581
Escherichia	3.57143		Escherichia.coli	3.22581
Proteus	3.57143		Group.B.Streptococcus	3.22581
Serratia	3.57143		Klebsiella.oxytoca	3.22581
Acinetobacter	2.38095		Proteus.mirabilis	3.22581
Alcaligenes	2.38095		Staphylococcus.lugdunensis	3.22581
Candida	2.38095		Alcaligenes.faecalis	2.15054
Enterobacter	2.38095		Corynebacterium.amycolatum	2.15054
Arcanobacterium	1.19048		Enterobacter.cloacae	2.15054
Brevibacterium	1.19048		Klebsiella.pneumoniae	2.15054
Brevundimonas	1.19048		Serratia.marcescens	2.15054
Finegoldia	1.19048		Acinetobacter.baumanii	1.07527
Raoultella	1.19048		Acinetobacter.radioresistens	1.07527
Sphingobacterium	1.19048		Arcanobacterium.haemolyticum	1.07527
			Brevibacterium.casei	1.07527
			Brevundimonas.diminuta	1.07527
			Candida.parapsilosis	1.07527
			Candida.spp.	1.07527
			Corynebacterium.pseudodiphtheriticum	1.07527
			Enterococcus.avium	1.07527
			Finegoldia.magna	1.07527
			Gram.positive.cocci	1.07527
			Raoultella.ornithinolytica	1.07527
			Serratia.liquefaciens	1.07527
			Sphingobacterium.spp.	1.07527
			Staphylococcus.sciuri	1.07527
			Streptococcus.milleri	1.07527
			Viridans.streptococci	1.07527
