# Supplementary material for: A Survey of the Microbiome, Culturome and ARG Profile of a Cohort of Chronic Diabetic Foot Lesions
Source: APMIS. 2026 Apr 16;134(4):e70203. doi: 10.1111/apm.70203 (PMC13086565; doi:10.1111/apm.70203)
Supplement: Supplementary file 6 — Table S5: European Nucleotide archive accession numbers for microbome sequence data. [file APM-134-0-s006.xlsx]

## Sheet: S5_Accession data 
Table S5: European Nucleotide archive accession numers for microbome sequence data
study_accession	study_id	sample_accession	run_accession	sample_name	instrument_model	library_name	library_source	library_selection	library_strategy	library_layout	file_name	experiment_id
PRJEB98719	ERP181094	ERS27017607	ERR15751887	Patient_A	MinION	LIB001	METAGENOMIC	PCR	AMPLICON	SINGLE	A_BC01.fastq	ERX15156965
PRJEB98719	ERP181094	ERS27017607	ERR15751888	Patient_Q	MinION	LIB001	METAGENOMIC	PCR	AMPLICON	SINGLE	Q_BC02.fastq	ERX15156966
PRJEB98719	ERP181094	ERS27017607	ERR15751889	Patient_M	MinION	LIB001	METAGENOMIC	PCR	AMPLICON	SINGLE	M_BC03.fastq	ERX15156967
PRJEB98719	ERP181094	ERS27017607	ERR15751890	Patient_D	MinION	LIB001	METAGENOMIC	PCR	AMPLICON	SINGLE	D_BC04.fastq	ERX15156968
PRJEB98719	ERP181094	ERS27017607	ERR15751891	Patient_G	MinION	LIB001	METAGENOMIC	PCR	AMPLICON	SINGLE	G_BC05.fastq	ERX15156969
PRJEB98719	ERP181094	ERS27017607	ERR15751892	Patient_R	MinION	LIB001	METAGENOMIC	PCR	AMPLICON	SINGLE	R_BC06.fastq	ERX15156970
PRJEB98719	ERP181094	ERS27017607	ERR15751893	Patient_O	MinION	LIB001	METAGENOMIC	PCR	AMPLICON	SINGLE	O_BC07.fastq	ERX15156971
PRJEB98719	ERP181094	ERS27017607	ERR15751894	Patient_L	MinION	LIB001	METAGENOMIC	PCR	AMPLICON	SINGLE	L_BC09.fastq	ERX15156972
PRJEB98719	ERP181094	ERS27017607	ERR15751895	Patient_U	MinION	LIB001	METAGENOMIC	PCR	AMPLICON	SINGLE	U_BC10.fastq	ERX15156973
PRJEB98719	ERP181094	ERS27017607	ERR15751896	Patient_B	MinION	LIB001	METAGENOMIC	PCR	AMPLICON	SINGLE	B_BC11.fastq	ERX15156974
PRJEB98719	ERP181094	ERS27017607	ERR15751897	Patient_K	MinION	LIB001	METAGENOMIC	PCR	AMPLICON	SINGLE	K_BC12.fastq	ERX15156975
PRJEB98719	ERP181094	ERS27017607	ERR15751898	Patient_P	MinION	LIB001	METAGENOMIC	PCR	AMPLICON	SINGLE	P_BC13.fastq	ERX15156976
PRJEB98719	ERP181094	ERS27017607	ERR15751899	Patient_T	MinION	LIB001	METAGENOMIC	PCR	AMPLICON	SINGLE	T_BC14.fastq	ERX15156977
PRJEB98719	ERP181094	ERS27017607	ERR15751900	Patient_V	MinION	LIB001	METAGENOMIC	PCR	AMPLICON	SINGLE	V_BC15.fastq	ERX15156978
PRJEB98719	ERP181094	ERS27017607	ERR15751901	Patient_R(2)	MinION	LIB001	METAGENOMIC	PCR	AMPLICON	SINGLE	R2_BC16.fastq	ERX15156979
PRJEB98719	ERP181094	ERS27017607	ERR15751902	Patient_H(2)	MinION	LIB001	METAGENOMIC	PCR	AMPLICON	SINGLE	H(2)_BC17.fastq	ERX15156980
PRJEB98719	ERP181094	ERS27017607	ERR15751903	Patient_I	MinION	LIB001	METAGENOMIC	PCR	AMPLICON	SINGLE	I_BC18.fastq	ERX15156981
PRJEB98719	ERP181094	ERS27017607	ERR15751904	Patient_E	MinION	LIB001	METAGENOMIC	PCR	AMPLICON	SINGLE	E_BC19.fastq	ERX15156982
PRJEB98719	ERP181094	ERS27017607	ERR15751905	Patient_H	MinION	LIB001	METAGENOMIC	PCR	AMPLICON	SINGLE	H_BC20.fastq	ERX15156983
PRJEB98719	ERP181094	ERS27017607	ERR15751906	Patient_Z	MinION	LIB002	METAGENOMIC	PCR	AMPLICON	SINGLE	Z_BC21.fastq	ERX15156984
PRJEB98719	ERP181094	ERS27017607	ERR15751907	Patient_J	MinION	LIB001	METAGENOMIC	PCR	AMPLICON	SINGLE	J_BC21.fastq	ERX15156985
PRJEB98719	ERP181094	ERS27017607	ERR15751908	Zymo_mock	MinION	LIB001	METAGENOMIC	PCR	AMPLICON	SINGLE	Zymo_mock_BC22.fastq	ERX15156986
PRJEB98719	ERP181094	ERS27017607	ERR15751909	Neg_control	MinION	LIB001	METAGENOMIC	PCR	AMPLICON	SINGLE	Neg1_BC23.fastq	ERX15156987
PRJEB98719	ERP181094	ERS27017607	ERR15751910	Neg_control	MinION	LIB001	METAGENOMIC	PCR	AMPLICON	SINGLE	Neg2_BC24.fastq	ERX15156988
