# Supplementary material for: A Survey of the Microbiome, Culturome and ARG Profile of a Cohort of Chronic Diabetic Foot Lesions
Source: APMIS. 2026 Apr 16;134(4):e70203. doi: 10.1111/apm.70203 (PMC13086565; doi:10.1111/apm.70203)
Supplement: Supplementary file 7 — Table S6: Clinical Antibiotic Sensitivity testing data: S‐ sensitive, R‐ resistant, h‐High, I‐ intermediate. All according to EUCAST breakpoints. [file APM-134-0-s007.xlsx]

## Sheet: table S6
Table S6: Clinical Antibiotic Sensivity testing data: S- sensitive, R- resistant, h-High, I- interediate. All according to EUCAST breakpoints.
SpecNo	Patient	SpeciesID in Fig 3	Date collected	Episode/ visit	Organism (Maldi)	AMC	AMI	AMX	AZT	CAV	CAZH	CHL	CIP	CIPH	CIPL	CLI	COL	COT	CPD	CPDC	CPS	CXM	DAP	ERY	FDC	FEP	FEPC	FLU	FOS	FUS	GEH	GEL	GEN	LNZ	MER	MER-	MERB	MERC	MERE	MZ	NIT	OXAH	OXAL	PDD	PEN	PTZ	PTZH	PTZL	RIF
MW481247C	A	25890	2022-03-07	1	Corynebacterium amycolatum								S	S	S	R																									S				R
MW481247C	A	25889	2022-03-08	1	Enterococcus faecalis			S				S	S															R		R			R								S	R	R		R				R
MW481247C	A	25885	2022-03-09	1	Serratia liquefaciens	R		R					S				R																		S											S	S	S
MW481247C	A	25886	2022-03-10	1	Serratia liquefaciens	R		R					S				R																		S											S	S	S
MW481247C	A	25888	2022-03-11	1	Staphylococcus lugdeunesis			S					S	S	S									S				S		S	S	S	S								S								S
MW481247C	A	25887	2022-03-12	1	Staphylococcus simulans			S				S	S											S				S		S			S								S	S	S		S				S
MW515162N	AA	28341	2022-12-30 10:19:00	1	Acinetobacter baumanii								H	H	R		S														S	S	S		S
MW515162N	AA	28338	2022-12-30 10:19:00	1	Brevundimonas diminuta	R		R			R		R	R	R				R		R	R									S	R			S											H	H	S
MW515162N	AA	28339	2022-12-30 10:19:00	1	Brevundimonas diminuta								R			R																		S											R
MW515162N	AA	28340	2022-12-30 10:19:00	1	Enterococcus faecalis			S				S	S															R		R			R								S	R	R		R				R
MW515162N	AA	28342	2022-12-30 10:19:00	1	Pseudomonas aeruginosa	R		R			H		H	H	S		S		R		R	R									S	S			S											H	H	S
MW515162N	AA	28363	2022-12-30 10:19:00	1	Sphingobacterium lactis	S		S			S		S	S	S		S		S		S	S									R	R	R		S											S	S	S
MW515183S	AA	n/a	2022-12-30 14:08:00	1	Acinetobacter baumanii								R	R	R		R														R	R	R		R
MW515183S	AA	n/a	2022-12-30 14:08:00	1	Enterococcus sp.			S				S	S															R		R			R								S	R	R		R				R
MW509482B	B	27946	2022-11-21 10:01:00	1	Staphylococcus epidermids			R				S	R											S				R		R			S								S	S	R		R				R
MW519297X	C	28694	2023-02-01 10:59:00	1	Enterococcus faecalis			S				S	S															R		R			R								S	R	R		R				R
MW519297X	C	28693	2023-02-01 10:59:00	1	Staphylococcus aureus			R				S	H											S				S		S			S								S	S	R		R				S
MW481998K	D	25921	2022-03-14	2	Pseudomonas aeruginosa	R		R			S		R				S		S			R									S	S	S		S											S	S	S
MW504511K	E	n/a	2022-10-10 10:45:00	1	Klebsiella pneumoniae	S		R					S	S	S		S		S		S	H									S	S	S		S											S	S	S
MW504579J	E	n/a	2022-10-10 10:07:00	1	Coag Neg Staphylococcus			R				S	R											R				R		S			R								S	R	R		R				R
MW504579J	E	n/a	2022-10-10 10:07:00	1	Klebsiella pneumoniae	S		R					S	S	S		S		S		S	H									S	S	S		S											S	S	S
MW484958F	F	n/a	2022-04-11 12:45:00	1	Staphylococcus aureus			R				S	H											S				S		S			S								S	S	R		R				S
MW487691P	G	n/a	2022-05-09 11:30:00	1	Coag Neg Staphylococcus			R				S	H											R				R		R			S								S	S	R		R				S
MW487691P	G	n/a	2022-05-09 11:30:00	1	Serratia marcescens	R		R			S		R	S	R		R		R		S	R									S	S	S		S											S	S	S
MW500658A	H	n/a	2022-09-05 12:45:00	1	Anaerobes																																			S
MW508844J	H	27901	2022-11-15 13:52:00	2	Finegoldia magna																																			S
MW508844J	H	27897	2022-11-15 13:52:00	2	Staphylococcus simulans			R				R	R											R				R		S			S								S	S	R		R				S
MW508844J	H	27898	2022-11-15 13:52:00	2	Enterococcus sp.			S				S	S															R		R			R								S	R	R		R				R
MW499250P	I	27194	2022-08-22 09:43:00	1	Anaerococcus																																			S
MW499250P	I	27165	2022-08-22 09:43:00	1	Escherichia coli	R	S	R	R	S		S	R	R	R		S	R	R		R	R			R				S		S	S	S		S	R	R	R	R							R	R	R
MW505585Z	J	27656	2022-10-19 10:10:00	1	Corynebacterium striatum								R			R							R											S											R
MW509799W	K	27972	2022-11-23 11:34:00	1	Alaligenes faecalis	S		S					R	R	R		R		R		S	R									S	S	S		S											S	S	S
MW509799W	K	28018	2022-11-23 11:34:00	1	Proteus mirabilis	S		S					S	S	S		R		S		S	H									S	S	S		S											S	S	S
MW509799W	K	28017	2022-11-23 11:34:00	1	Staphylococcus lugdeunesis			R				S	H											S				S		R			S								S	S	R		R				S
MW510770Q	L	28068	2022-11-30 15:30:00	1	Corynebacterium striatum								R			R																		S											R
MW510770Q	L	28069	2022-11-30 15:30:00	1	Enterococcus faecalis			S				S	S															R		R			R								S	R	R		R				R
MW510770Q	L	28029	2022-11-30 15:30:00	1	Pseudomonas aeruginosa	R		R			H		R	R	R		S		R		R	R									S	S			S											H	H	S
MW481783D	M	25908	2022-03-11	1	Corynebacterium striatum								R	R	R	R																		S											R
MW481783D	M	25907	2022-03-11	1	Staphylococcus haemolyticus			R				S	R											R				R		R			S								S	R	R		R				R
MW483308W	N	26017	2022-03-25	1	Escherichia coli	S		S					S	S	S		S		S			S									S	S	S		S											S	S	S
MW483308W	N	26018	2022-03-25	1	Staphylococcus aureus			R				S	S	S	S									S				S		S	S	S	S								S				R
MW487693C	O	n/a	2022-05-09 11:57:00	1	Anaerococcus																																			S
MW487693C	O	n/a	2022-05-09 11:57:00	1	Enterococcus sp.			S				S	S															R		R			R								S	R	R		R				R
MW487693C	O	n/a	2022-05-09 11:57:00	1	Enterococcus faecalis
MW487693C	O	n/a	2022-05-09 11:57:00	1	Proteus mirabilis	S		S			S		S	S	S		R		S		S	H									S	S	S		S											S	S	S
MW507220Y	P	22808	2022-11-02 11:03:00	1	Acinetobacter baumanii			R				S	H											R				R		S			R								S	S	R		R				S
MW481521V	Q	25893	2022-03-09	1	Enterococcus faecalis			S				S	S															R		R			R								S	R	R		R				R
MW481521V	Q	25911	2022-03-09	1	Klebsiella oxytoca	S		R					S	S	S		S		S			R									S	S	S		S											S	S	S
MW481521V	Q	25892	2022-03-09	1	Staphylococcus aureus			S				S	S											S				S		S			S								S	S	S		S				S
MW481521V	Q	25910	2022-03-09	1	Staphylococcus epidermidis			R				S	S											R				S		S			S								S	S	S		R				S
MW487692F	R	n/a	2022-05-09 11:41:00	1	Enterococcus sp.			R				S																R		R			R								S	R	R		R				R
MW487692F	R	n/a	2022-05-09 11:41:00	1	Klebsiella oxytoca	S		R					S	S	S		S		S		S	H									S	S	S		S											S	S	S
MW487692F	R	n/a	2022-05-09 11:41:00	1	Proteus mirabilis	S		S			S		S	S	S		R		S		S	H									S	S	S		S											S	S	S
MW487692F	R	n/a	2022-05-09 11:41:00	1	Staphylococcus aureus			R				S	H											S				S		S			S								S	S	S		R				S
MW494978R	R	26857	2022-07-13 14:22:00	2	Klebsiella pneumoniae	S		R	R				R	R	R		S		R	S	S	R				R	S				S	S	S		S									R		S	S	S
MW494978R	R	26856	2022-07-13 14:22:00	2	Viridans streptococci			S				S												R																					S
MW480789C	S	25850	2022-03-02	1	Acinetobacter baumanii								S	S	S		S														S	S	S		S
MW480789C	S	25851	2022-03-02	1	Enterobacter cloacae	R		R					S	S	S		S		S			R									S	S	S		S											S	S	S
MW480789C	S	25852	2022-03-02	1	Staphylococcus lugdeunesis			S					S	S	S									S				S		S	S	S	S								S								S
MW480789C	S	25853	2022-03-02	1	Streptococcus agalactiae			S								S								S																					S
MW486066Q	T	n/a	2022-04-22 00:19:00	1	Anaerococcus																																			S
MW486066Q	T	26211	2022-04-22 00:19:00	1	Enterococcus faecalis			S				S	S															R		R			R								S	R	R		R				R
MW486066Q	T	26212	2022-04-22 00:19:00	1	Streptococcus agalactiae			S								S								R																					S
MW486066Q	T	26213	2022-04-22 00:19:00	1	Streptococcus milleri			S				S												S																					S
MW505586N	T	n/a	2022-10-19 12:53:00	2	Anaerococcus																																			S
MW505586N	T	27657	2022-10-19 12:53:00	2	Corynebacterium striatum								R			R																		S											R
MW505586N	T	27659c	2022-10-19 12:53:00	2	Streptococcus agalactiae			S								R								R																					S
MW505586N	T	27660	2022-10-19 12:53:00	2	Raoultella ornithinolytica	S		R					S	S	S		S		S		S	H									S	S	S		S											S	S	S
MW505586N	T	27658	2022-10-19 12:53:00	2	Serratia marcescens	R		R					S	S	S		R		S		S	R									S	S	S		S											S	S	S
MW505586N	T	27661	2022-10-19 12:53:00	2	Staphylococcus aureus			S				S	H											S				S		S			S								S	S	S		S				S
MW517984S	U	n/a	2023-01-23 12:31:00	1	Anaerococcus																																			S
MW517984S	U	n/a	2023-01-23 12:31:00	1	Coag Neg Staphylococcus			R				S	H											S				R		R			S								S	S	R		R				S
MW517984S	U	n/a	2023-01-23 12:31:00	1	Corynebacterium striatum								R			R																		S											R
MW517984S	U	n/a	2023-01-23 12:31:00	1	Enterococcus avium			S				S	S															R		R			R								S	R	R		R				S
MW517984S	U	n/a	2023-01-23 12:31:00	1	Enterococcus sp.	S		S				S	S	S	S		S		S		S	H						R		R	S	S	R		S						S	R	R		R	S	S	S	R
MW517984S	U	n/a	2023-01-23 12:31:00	1	Enterococcus faecalis	S								S	S		S		S		S	H									S	S			S											S	S	S
MW517984S	U	n/a	2023-01-23 12:31:00	1	Escherichia coli	S		S					S	S	S		S		S		S	H									S	S	S		S											S	S	S
MW517984S	U	n/a	2023-01-23 12:31:00	1	Enterococcus sp.			S				S	R											R				R		R			R								S	R	R		R				S
MW517984S	U	n/a	2023-01-23 12:31:00	1	Staphylococcus sciuri			R				S	H											S				R		R			S								S	S	R		R				S
MW500131L	V	n/a	2022-08-31 10:45:00	1	Alcaligenes faecalis	S		R					R	R	R		S		R		S	R									S	S	S		S											S	S	S
MW500131L	V	n/a	2022-08-31 10:45:00	1	Coag Neg Staphylococcus			R				S	H											S				R		R			S								S	S	R		R				S
MW500131L	V	n/a	2022-08-31 10:45:00	1	Corynebacterium amycolatum								R			R																		S											R
MW501852P	X	n/a	2022-09-14 12:36:00	1	Coag Neg Staphylococcus			R				S	R											S				R		S			S								S	S	R		R				S
MW501852P	X	n/a	2022-09-14 12:36:00	1	Corynebacterium striatum								R			R																		S											R
MW501852P	X	n/a	2022-09-14 12:36:00	1	Group B streptococcus			S								S								S																					S
MW493706D	Y	26761	2022-07-01 14:46:00	1	Pseudomonas aeruginosa	R		R			H		R	R	R		S		R		R	R									S	S			S											H	H	S
MW493706D	Y	26762	2022-07-01 14:46:00	1	Staphylococcus aureus			S				S	H											S				S		S			S								S	S	S		S				S
MW510957H	Z	28080	2022-12-02 10:15:00	1	Enterobacter cloacae	R		R					S	S	S		S		R		S	R									S	S	S		S											S	S	S
MW510957H	Z	28067	2022-12-02 10:15:00	1	Klebsiella oxytoca	S		R					S	S	S		S		S		S	H									S	S	S		S											S	S	S
MW510957H	Z	28066	2022-12-02 10:15:00	1	Staphylococcus aureus			R				S	R											S				S		S			S								S	S	R		R				S
MW511028B	Z	n/a	2022-12-02 14:42:00	1	Coag Neg Staphylococcus			R				S	H											R				R		S			S								S	R	R		R				S
MW511028B	Z	n/a	2022-12-02 14:42:00	n/a	Enterobacter cloacae	R		R					S	S	S		S		R		S	R									S	S	S		S											S	S	S
MW511028B	Z	28077	2022-12-02 14:42:00	1	Enterococcus faecalis			S				S	S															R		R			R								S	R	R		R				R
MW511028B	Z	n/a	2022-12-02 14:42:00	n/a	Enterococcus faecalis			S				S	S										H					R		R			R	S							S	R	R		R				R
MW511028B	Z	n/a	2022-12-02 14:42:00	n/a	Klebsiella oxytoca	S		R					S	S	S		S		S		S	H									S	S	S		S											S	S	S
MW511028B	Z	n/a	2022-12-02 14:42:00	n/a	Pseudomonas aeruginosa	R		R			H		H	H	S		S		R		S	R									S	S			S											H	H	S
					R counts	14	0	42	2	0	1	1	25	9	11	10	9	1	12	0	5	16	1	11	1	1	0	26	0	22	2	3	19	0	1	1	1	1	1	0	0	18	30	1	42	1	1	1	16
					H counts	0	0	0	0	0	4	0	15	3	0	0	0	0	0	0	0	12	1	0	0	0	0	0	0	0	0	0	0	0	0	0	0	0	0	0	0	0	0	0	0	5	5	0	0
Abbreviation	Antibiotic				Based on EUCAST clinical breakpoints:
AMC	Amoxicillin-clavulanic acid				S	Sensitive
AMI	Amikacin				R	Resistant
AMX	Amoxicillin				I	intermediate
AZT	Aztreonam				H	Highest dose required
CAV	clavulanic acid
CAZH	Ceftazidime
CHL	Chloramphenico
CIP	Ciprofloxacin
CIPH	Ciprofloxacin high
CIPL	Ciprofloxacin low
CLI	Clindamycin
COL	Colistin
COT	Trimethoprim-sulfamethoxazole
CPD	Cefpodoxime
CPDC	Cefpodoxime + clavulanic acid
CPS	Cefoperazone + sulbactam
CXM	Cefuroxime
DAP	Daptomycin
ERY	Erythromycin
FDC	Cefiderocol
FEP	Cefepime
FEPC	Cefepime + clavulanic acid
FLU	flucloxacilin
FOS	Fosfomycin
FUS	Fusicid acid
GEH	Gentamicin High
GEL	Gentamicin Low
GEN	Gentamicin
LNZ	Linezolid
MER	Meropenem
MER-	Meropenem
MERB	Meropenem
MERC	Meropenem
MERE	Meropenem
MZ	Metronidazole
NIT	Nitrofurantoin
OXAH	Oxacillin High
OXAL	Oxacillin Low
PDD	Penicillin Doxyclycine
PEN	Penicillin
PTZ	Piperacillin-tazobactam
PTZH	Piperacillin-tazobactam High
PTZL	Piperacillin-tazobactam Low
RIF	Rifampin
TEI	Teicoplanin
TEIH	Teicoplanin High
TEIL	Teicoplanin Low
TEM	Temocillin
TET	Tetracycline
TIG	Tigecycline
TRI	Trimethoprim
VAN	Vancomycin
Abbreviation	Resistance mechanism
AMPC+	AmpC β-lactamase positive
ESBL+	Extended spectrum β-lactamase positive
OXA?	OXA β-lactamase positive
OXA48	OXA β-lactamase positive
R-OXA	OXA β-lactamase positive
Abbreviation	Growth condition
CO2	Growth in CO2
MCON	Growth condition
SENS	Growth condition
[truncated: 22 more columns]
