# Supplementary material for: A Survey of the Microbiome, Culturome and ARG Profile of a Cohort of Chronic Diabetic Foot Lesions
Source: APMIS. 2026 Apr 16;134(4):e70203. doi: 10.1111/apm.70203 (PMC13086565; doi:10.1111/apm.70203)
Supplement: Supplementary file 8 — Table S7: Antibiotic Resistance Gene(ARG) output from ResFinder, AMRFinderPlus with MLST where possible, resistance gene and predicted phenotype and actual phenotype from AST testing. [file APM-134-0-s003.xlsx]

## Sheet: Table S7 ARG outputs
Table S7: Antibiotic Resistance Gene(ARG) output from ResFinder, AMRFinderPlus with MLST where possible, resistance gene and predicted phenotype and actual phenotype from AST testing
Patient ID	Strain ID	Species	MLST	plasmid	ResFinder AMR genes	AMRFinderPlus AMR genes	AMRFinderPlus predicted phenotype	CGE Predicted Phenotype	Actual phenotype - STH antibiogram
MW507220Y	22808	Acinetobacter baumanii	abaumannii_2	none	tet(39)	tet(39)	tetracycline	tetracycline	Amoxicillin, Erythromycin, flucloxacilin, Gentamicin, Oxacillin(low), Penicillin, Tetracycline
MW480789C	25850	Acinetobacter baumanii	ST1973 (abaumannii_2)	none	blaOXA-23	blaOXA-23	beta-lactam	Imipenem, Meropenem	sensitive
MW515162N	28341	Acinetobacter baumanii	-	none	blaOXA-421	blaOXA, blaADC	beta-lactam	Unknown Beta-lactam	Cip(low), TEMT
MW509799W	27972	Alcaligenes faecalis	-	none	none	aph(3')-H48	aminoglycoside	none	Ciprofloxacin, colistin, Cefpodoxime, Cefuroxime, TEM and Trimethoprim
MW515162N	28338	Brevibacterium casei	-	none	none	none	-	none	Ciprofloxacin, Clindamycin and Pencillin
MW515162N	28339	Brevundimonas diminuta	-	none	none	none	-	none	Amoxicillin-clavulanic acid, Amoxicillin, Ceftazidime, Ciprofloxacin, Cefpodoxime, Cefoperazone + sulbactam, Cefuroxime, Gentamicin(low), TEM, TEMT and Trimethoprim
MW481247C	25890	Corynebacterium amycolatum	-	none	erm(X), tet(W)	erm(X), tet(W)	lincosamide/macrolide/steptogramin, tetracycline	erythromycin, azithromycin, tetracycline	no data
MW505585Z	27656	Corynebacterium striatum	-	none	erm(X), tet(W)	erm(X), tet(W)	lincosamide/macrolide/steptogramin, tetracycline	erythromycin, azithromycin, tetracycline	Ciprofloxacin, Penicillin, Tetracycline, Daptomycin and Clindamycin
MW505586N	27657	Corynebacterium striatum	-	none	tet(W)	tet(W)	tetracycline	tetracaycline	Ciprofloxacin, Penicillin, Tetracycline and Clindamycin
MW510770Q	28068	Corynebacterium striatum	-	none	aac(3)-XI, aac(6')-Il, aph(3'')-Ib, aph(3')-Ia, blaOXA-2, cmx, erm(X), qacE, sul1, tet(W)	erm(X), tetA, aac(6')-Il, smr, blaOXA, smr, qacEdelta1, sul1, aac(3)-XI, cmx, tet(W), aph(3'')-Ib, aph(3')-Ia	lincosamide/macrolide/steptogramin, tetracycline, aminoglycoside, quaternary ammonium, beta-lactam, sulfonamide	Amikacin, Tobramycin, Streptomycin, Neomycin, Kanamycin, Lividomycin, Paromomycin, Ribostamycin, Amoxicillin, Amoxicillin+Clavulanic acid, Ampicillin, Ampicillin+Clavulanic acid, Ceftazidime, Piperacillin, Chloramphenicol, Erythromycin, Lincomycin, Clindamycin, Quinupristin, Pristinamycin IA, Virginiamycin S, Benzylkonium Chloride, Ethidium Bromide, Chlorhexidine, Cetylpyridinium Chloride, Sulfam…	Ciprofloxacin, Penicillin, Daptomycin, Tetracycline and Clindamycin
MW481783D	25908	Corynebacterium striatum	-	none	erm(X), tet(O)	tet(O), erm(X), tet(W)	tetracycline, lincosamide/macrolide/streptogramin	Erythromycin, Lincomycin, Clindamycin, Quinupristin, Pristinamycin IA, Virginiamycin S, Doxycycline, Tetracycline, Minocycline	no data
MW505586N	27659	Corynebacterium striatum	-	none	tet(W)	tet(w)	tetracycline	Doxycycline, Tetracycline, Minocycline	Clindamycin, Erythromycin and Tetracycline (is probably based on 27659clear)
MW480789C	25851	Enterobacter cloacae	271	IncFIB(pECLA), IncFII(pECLA)	blaACT-9, mcr-10	mcr-10.1, oqxB, blaACT, fosA	colistin, phenicol/quniolone, beta-lactam, fosfomyin	Amoxicillin, Amoxicillin+Clavulanic acid, Ampicillin, Ampicillin+Clavulanic acid, Cefotaxime, Cefoxitin, Ceftazidime, Piperacillin, Piperacillin+Tazobactam, Ticarcillin, Ticarcillin+Clavulanic acid, Colistin	Amoxicillin-clavulanic acid, Amoxicillin and Cefuroxime
MW510957H	28080	Enterobacter cloacae	740	none	blaACT-15	blaACT, fosA	beta-lactam, fosfomycin	Amoxicillin, Amoxicillin+Clavulanic acid, Ampicillin, Ampicillin+Clavulanic acid, Cefotaxime, Cefoxitin, Ceftazidime, Piperacillin, Piperacillin+Tazobactam, Ticarcillin, Ticarcillin+Clavulanic acid	Amoxicillin-clavulanic acid, Amoxicillin Cefpodoxime and Cefuroxime
MW481247C	25889	Enterococcus faecalis	415	none	lsa(A)	lsa(A)	lincosamide/steptogramin	Lincomycin, Clindamycin, Dalfopristin, Pristinamycin IIA, Virginiamycin M	Gentamicin and Rifampin
MW481521V	25893	Enterococcus faecalis	16	rep6, repUS43	dfrG, lsa(A), tet(M)	lsa(A), dfrG, tet(M)	lincosamide/steptogramin, trimethoprim, tetracycline	Trimethoprim, Lincomycin, Clindamycin, Dalfopristin, Pristinamycin IIA, Virginiamycin M, Doxycycline, Tetracycline, Minocycline	Gentamicin, Rifampin and Trimthoprim
MW508844J	27898	Enterococcus faecalis	64	rep6, repUS43	ClpL, lsa(A), tet(L), tet(M)	lsa(A), tet(L), tet(M)	lincosamide/steptogramin, tetracycline	Lincomycin, Clindamycin, Dalfopristin, Pristinamycin IIA, Virginiamycin M, Doxycycline, Tetracycline, Minocycline	flucloxacilin, Fusicid acid, Gentamicin, Oxacillin, Penicillin, Rifampin, Tetracylcine and Trimethoprim (intermediate)
MW510770Q	28069	Enterococcus faecalis	28	repUS43	aph(3')-III, erm(B), lsa(A)	aph(3')-IIIa, erm(B), lsa(A), tet(M)	Aminoglycoside, lincosamide/macrolide/steptogramin, tetracycline	Kanamycin, Amikacin, Neomycin, Butirosin, Isepamicin, Lividomycin, Paromomycin, Ribostamycin, Erythromycin, Lincomycin, Clindamycin, Quinupristin, Pristinamycin IA, Virginiamycin S, Dalfopristin, Pristinamycin IIA, Virginiamycin M	Gentamicin, Flucloxacillin , Fusidic acid, oxacillin, Penicillin, Rifampicin, Tetracylcine and Trimethoprim
MW511028B	28077	Enterococcus faecalis	179	rep96, repUS43	VanHAX, aac(6')-aph(2''), ant(6)-Ia, aph(3')-III, erm(B), lsa(A), tet(M)	vanR-A, vanS-A, vanZ-A, vanY-A, vanX-A, vanA, vanH-A, erm(B), ant(6)-Ia, aph(3')-IIIa, sat4, ant(6)-Ia, aac(6'), Ie/aph(2'')-Ia, tet(M), lsa(A)	glycopeptide, lincosamide/macrolide/streptogramin, aminoglycoside, streptothricin, tetracycline	Vancomycin, Teicoplanin, Gentamicin, Tobramycin, Netilmicin, Kanamycin, Amikacin, Dibekacin, Isepamicin, Fortimicin, Streptomycin, Neomycin, Butirosin, Lividomycin, Paromomycin, Ribostamycin, Erythromycin, Lincomycin, Clindamycin, Quinupristin, Pristinamycin IA, Virginiamycin S, Dalfopristin, Pristinamycin IIA, Virginiamycin M, Doxycycline, Tetracycline, Minocycline	Flucloxacillin, Gentamicin, Fusidic acid, Oxacillin, Penicillin, Rifampicin, Trimethoprim (intermediate), Tetracycline, Teicoplanin snd Vancomycin
MW515162N	28340	Enterococcus faecalis	16	repUS43	dfrG, lsa(A), tet(M)	tet(M), dfrG, lsa(A)	tetracycline, trimethoprim, lincosamide/streptogramin	Trimethoprim, Lincomycin, Clindamycin, Dalfopristin, Pristinamycin IIA, Virginiamycin M Doxycycline, Tetracycline, Minocycline	Gentamicin, Flucloxacillin , Fusidic acid, oxacillin, Penicillin, Rifampicin, Tetraclycine and Trimethoprim
MW519297X	28694	Enterococcus faecalis	40	rep9b, rep9c, repUS43	lsa(A), tet(M)	bla, qacH, tet(M), lsa(A), vanS-Pt	beta-lactam, quaternary ammonium, tetracycline, lincosamide/streptogramin, glycopeptide	Lincomycin, Clindamycin, Dalfopristin, Pristinamycin IIA, Virginiamycin M, Doxycycline, Tetracycline, Minocycline	Gentamicin, Flucloxacillin , Fusidic acid, oxacillin, Penicillin, Rifampicin, Tetraclycine (intermediate), Trimethoprim and Vancomycin(low)
MW486066Q	26211	Enterococcus faecalis	191	rep9b	lsa(A), tet(M)	tet(M), lsa(A)	tetracycline, lincosamide	Lincomycin, Clindamycin, Dalfopristin, Pristinamycin IIA, Virginiamycin M, Doxycycline, Tetracycline, Minocycline	Gentamicin, Flucloxacillin , Fusidic acid, oxacillin, Penicillin, Rifampicin, Tetraclycine (intermediate), Trimethoprim and Vancomycin(low)
MW483308W	26017	Escherichia coli	1618	none	none	none	-	none	susceptible
MW508844J	27901	Finegoldia magna	-	none	cfr(C), erm(A)	erm(A), cfr(C)	lincosamide/macrolide, phenicol/oxazolidinon/pleuromutalin/streptogramins	Chloramphenicol, Florfenicol, Clindamycin, Lincomycin, Linezolid, Dalfopristin, Pristinamycin IIA, Virginiamycin M, Tiamulin Erythromycin, Lincomycin, Clindamycin, Quinupristin, Pristinamycin IA, Virginiamycin S	only tested against Metronidazole
MW481521V	25911	Klebsiella oxytoca	37	IncFIB(K)(pCAV1099-114)	blaOXY-2-7	blaOXY-2-12, oqxB, oqxA	beta-lactam, phenicol/quinolone	Amoxicillin, Amoxicillin+Clavulanic acid, Ampicillin, Ampicillin+Clavulanic acid, Cefotaxime, Cefoxitin, Ceftazidime, Piperacillin, Piperacillin+Tazobactam, Ticarcillin, Ticarcillin+Clavulanic acid	Amoxicillin and Cefuroxime
MW510957H	28067	Klebsiella oxytoca	364	none	blaOXY-2-1	oqxB, oqxA, blaOXY-2-1	beta-lactam, phenicol/quinolone	Amoxicillin, Amoxicillin+Clavulanic acid, Ampicillin, Ampicillin+Clavulanic acid, Cefotaxime, Cefoxitin, Ceftazidime, Piperacillin, Piperacillin+Tazobactam, Ticarcillin, Ticarcillin+Clavulanic acid	Amoxicillin
MW494978R	26857	Klebsiella pnuemoniae	307	IncFIB(K), IncX1	OqxA, OqxB, aac(6')-Ib-cr, aph(3'')-Ib, aph(6)-Id, blaCTX-M-15, blaOXA-1, blaSHV-100, blaTEM-1B, dfrA14, floR, fosA6, qnrB1, sul2, tet(A)	floR, dfrA14, blaCTX-M-15, blaTEM-1, aph(6)-Id, aph(3'')-Ib, blaSHV-28, qnrB1, tet(A), sul2, aac(6')-Ib-cr5, blaOXA-1, oqxA, oqxB19, fosA	beta-lactam, phenicol, trimethoprim, aminoglycoside, quinolone, tetracycline, sulfonamide	Chloramphenicol, Benzylkonium Chloride, Cetylpyridinium Chloride, Nalidixic acid, Ciprofloxacin, Trimethoprim, Tobramycin, Dibekacin, Amikacin, Sisomicin, Netilmicin, Fluoroquinolone, Ciprofloxacin, Streptomycin, Amoxicillin, Ampicillin, Aztreonam, Cefepime, Cefotaxime, Ceftazidime, Amoxicillin+Clavulanic acid, Ampicillin+Clavulanic acid, Cefepime, Piperacillin, Piperacillin+Tazobactam, Ceftriaxo…	Ciprofloxacin, amoxicillin, Aztreonam, Cefpodoxim, Cefuroxime, Cefepime, PDD, and Trimethoprim
MW509799W	28018	Proteus mirabilis	-	none	cat, tet(J)	catA, tet(J)	penicol, tetracycline	Chloramphenicol, Doxycycline, Tetracycline	Colistin and and Trimethoprim
MW481998K	25921	Pseudomonas aeruginosa	27	none	aph(3')-IIb, blaOXA-396, blaPAO, catB7, crpP, fosA	blaOXA-494, catB7, crpP, blaPDC-15, aph(3')-IIb, fosA	beta-lactam, phenicol, fluoroquinolone, aminoglycoside, fosfomycin	Unknown Aminoglycoside, Unknown Beta-lactam, Amoxicillin, Ampicillin, Cefepime, Ceftazidime, Chloramphenicol, Ciprofloxacin, Fosfomycin	no data
MW493706D	26761	Pseudomonas aeruginosa	155	none	aph(3')-IIb, blaOXA-396, blaPAO, catB7, crpP, fosA	blaOXA-396, blaPDC-5, aph(3')-IIb, fosA, catB7, crpP	beta-lactam, phenicol, fluoroquinolone, aminoglycoside, fosfomycin	Unknown Aminoglycoside, Amoxicillin, Ampicillin, Meropenem, Amoxicillin, Ampicillin, Cefepime, Ceftazidime, Chloramphenicol, Ciprofloxacin, Fosfomycin	Amoxicillin, Amoxicillin-clavulanic acid, Ciprofloxacin, Cefpodoxime, Cefoperazone + sulbactam, Cefuroxime, TEM and Trimethoprim
MW510770Q	28029	Pseudomonas aeruginosa	253	none	aadA6, aph(3')-IIb, blaOXA-488, blaPAO, catB7, fosA, qacE, sul1	blaOXA-488, blaPDC-34, aph(3')-IIb, sul1, qacEdelta1, aadA6, fosA, catB7, crpP	beta-lactam, phenicol, fluoroquinolone, aminoglycoside, fosfomycin, sulfonamide, quaternary ammonium	Spectinomycin, Streptomycin, Unknown Aminoglycoside, Unknown Beta-lactam, Amoxicillin, Ampicillin, Cefepime, Ceftazidime, Chloramphenicol, Fosfomycin, Benzylkonium Chloride, Ethidium Bromide,, Chlorhexidine, Cetylpyridinium Chloride, Sulfamethoxazole	Amoxicillin, Amoxicillin-clavulanic acid, Ciprofloxacin, Cefpodoxime, Cefoperazone + sulbactam, Cefuroxime, TEM and Trimethoprim
MW515162N	28342	Pseudomonas aeruginosa	234	none	aph(3')-IIb, blaOXA-486, blaPAO, catB7, crpP, fosA	blaOXA-486, blaPDC-31, aph(3')-IIb, fosA, catB7, crpP	beta-lactam, phenicol, fluoroquinolone, aminoglycoside, fosfomycin	Unknown Aminoglycoside, Unknown Beta-lactam, Amoxicillin, Ampicillin, Cefepime, Ceftazidime, Chloramphenicol, Ciprofloxacin, Fosfomycin	Amoxicillin, Amoxicillin-clavulanic acid, Cefpodoxime, Cefoperazone + sulbactam, Cefuroxime, TEM and Trimethoprim
MW499250P	27194(1)	Pseudomonas aeruginosa	155	none	aph(3')-IIb, blaOXA-396, blaPAO, catB7, crpP, fosA	blaOXA-396, blaPDC-5, aph(3')-IIb, fosA, catB7, crpP	beta-lactam, phenicol, fluoroquinolone, aminoglycoside, fosfomycin	Unknown Aminoglycoside, Amoxicillin, Ampicillin, Meropenem, Amoxicillin, Ampicillin, Cefepime, Ceftazidime, Chloramphenicol, Ciprofloxacin, Fosfomycin	only tested against Metronidazole (sensitive)
MW481247C	25885	Serratia liquefaciens	-	none	none	ampC, qac	beta-lactam, quaternary ammonium	none	no data
MW481247C	25886	Serratia liquefaciens	-	none	none	ampC, qac	beta-lactam, quaternary ammonium	none	no data
MW505586N	27658	Serratia marcescens	-	none	none	blaSRT, tet(41), aac(6')	beta-lactam, tetracycline, aminoglycoside	none	Amoxicillin-clavulanic acid, Amoxicillin, Colistin, Cefuroxime, Temocillin and and Trimethoprim
MW505586N	27660	Serratia marcescens	-	none	none	blaSRT, tet(41), aac(6')	beta-lactam, tetracycline, aminoglycoside	none	Amoxicillin
MW515162N	28363	Sphingobacterium lactis	-	none	none	-		none	Gentamicin, TEM,
MW519297X	28693	Staphylococcus aureus	30	none	blaZ, fusB	blaZ, blaR1, blaI, tet(38), fosB	beta-lactam, tetracycline, fosfomycin	none	Amoxicillin, Oxacillin(low) and Penicillin
MW483308W	26018	Staphylococcus aureus	5	rep20	blaZ	blaI, blaR1, blaZ, tet(38), fosB	beta-lactam, tetracycline, fosfomycin	Amoxicillin, Ampicillin, Penicillin, Piperacillin	no data
MW493706D	26762	Staphylococcus aureus	15	none	none	tet(38), fosB	tetraclycine, fosfomycin	Amoxicillin, Ampicillin, Penicillin, Piperacillin	susceptible
MW505586N	27661	Staphylococcus aureus	-	rep16	blaZ	blaI, blaR1, blaZ, tet(38), fosB	beta-lactam, tetracycline, fosfomycin	Amoxicillin, Ampicillin, Penicillin, Piperacillin	susceptible
MW510957H	28066	Staphylococcus aureus	-	rep16, rep5a	blaZ	blaZ, blaR1, blaI, tet(38)	beta-lactam, tetracycline	Amoxicillin, Ampicillin, Penicillin, Piperacillin	Ciprofloxacin, amoxicillin, oxacillin (low) and penicillin
MW481521V	25892	Staphylococcus aureus	582	rep16, rep7a	blaZ, tet(K)	tet(K), qacC, blaI, blaR1, blaZ, tet(38), fosB	tetraclycine, Qauternary ammopnium, beta lactam and fosomycin	Amoxicillin, Ampicillin, Penicillin, Piperacillin, Doxycycline, Tetracycline	doxycycline
MW499250P	27194(2)	Staphylococcus aureus	15	none	none	tet(38), fosB	tetracycline fosfomycin	none	only tested against Metronidazole
MW481521V	25910	Staphylococcus epidermidis	48	none	blaZ, fosB, mph(C), msr(A), tet(K)	mph(C), msr(A), tet(K), fosB, blaZ, blaR1, blaI	macrolide/streptogramin, tetracycline, fosfomycin, beta-lactam	Amoxicillin, Ampicillin, Penicillin, Piperacillin, Fosfomycin, Erythromycin, Spiramycin, Telithromycin, Azithromycin, Telithromycin, Quinupristin, Pristinamycin IA, Virginiamycin S, Doxycycline, Tetracycline	Amoxicillin, Penicillin and Teicoplanin
MW509482B	27946	Staphylococcus epidermids	83	rep7a	blaZ, fosB, fusB, mecA, mupA, qacB, tet(K)	qacB, mupA, fosB, tet(K), dfrS1, mecA, mecR1, fusB, blaZ, blaI	quaternary ammonium, mupirocin, fosfomycin, tetracycline, trimethoprim, beta-lactam, fusidic acid	Amoxicillin, Ampicillin, Penicillin, Piperacillin, Fosfomycin, Fusidic acid, Amoxicillin, Amoxicillin+Clavulanic acid, Ampicillin, Ampicillin+Clavulanic acid, Cefepime, Cefixime, Cefotaxime, Cefoxitin, Ceftazidime, Ertapenem, Imipenem, Meropenem, Piperacillin, Piperacillin+Tazobactam, Mupirocin, Benzylkonium Chloride, Ethidium Bromide, Chlorhexidine, Cetylpyridinium Chloride, Doxycycline, Tetracy…	Ciprofloxacin, Chloramphenicol, Erythromycin, Amoxicillin, Flucloxacillin, Oxacillin (low), Penicillin, and Trimethoprim
MW481783D	25907	Staphylococcus haemolyticus	29	rep10, rep39, rep5b, rep7a	aac(6')-aph(2''), blaZ, erm(C), fusB, mecA, mph(C), msr(A), qacA, tet(K), vga(A)LC	mecA, qacA, tet(K), vga(A)-LC, erm(C), fusB, aac(6')-Ie/aph(2'')-Ia, blaPC1, blaR1, blaI, mph(C), msr(A)	beta-lactam, quaternary ammonium, tetracycline, lincosamide/macrolide/streptogramin, fusidic acid, aminoglycoside	Gentamicin, Tobramycin, Netilmicin, Kanamycin, Amikacin, Dibekacin, Isepamicin, Fortimicin, Streptomycin Amoxicillin, Ampicillin, Penicillin, Piperacillin, Erythromycin, Lincomycin, Clindamycin, Quinupristin, Pristinamycin IA, Virginiamycin S, Fusidic acid, Amoxicillin, Amoxicillin+Clavulanic acid, Ampicillin, Ampicillin+Clavulanic acid, Cefepime, Cefixime, Cefotaxime, Cefoxitin, Ceftazidime, Ert…	Amoxicillin, Ciprofloxacin, flucloxacilin, Fusicid acid, Penicillin, Rifampin and Trimethoprim
MW480789C	25852	Staphylococcus lugdeunesis	15	none	none	none	-	none	no data
MW481247C	25888	Staphylococcus lugdeunesis	2	none	none	none	-	none	no data
MW509799W	28017	Staphylococcus lugdeunesis	3	rep5b	none	blaI, blaZ, fusB	beta-lactam, fusidic acid	Amoxicillin, Ampicillin, Penicillin, Piperacillin, Fusidic acid	Amoxicillin, oxacillin (low), Fusicid acid, penicillin and Trimethoprim
MW481247C	25887	Staphylococcus simulans	-	none	none	none	-	none	susceptible
MW508844J	27897	Staphylococcus simulans	-	rep15, repUS12	blaZ, cfr, cfr, cfr, erm(T), lsa(B), mecA	mecI, mecR1, mecA, blaPC1, blaR1, blaI, erm(T), cfr, lsa(B)	beta-lactam, lincosamide/macrolide/steptogramin, phenicol/lincosamide/oxazoldinone/pleuromutlin/streptogramin	Amoxicillin, Ampicillin, Penicillin, Piperacillin, Chloramphenicol, Florfenicol, Clindamycin, Lincomycin, Linezolid, Dalfopristin, Pristinamycin IIA, Virginiamycin M, Tiamulin, Erythromycin, Lincomycin, Clindamycin, Quinupristin, Pristinamycin IA, Virginiamycin S, Lincomycin, Clindamycin, Dalfopristin, Pristinamycin IIA, Virginiamycin M, Amoxicillin, Amoxicillin+Clavulanic acid, Ampicillin, Ampic…	Ciprofloxacin, Amoxicillin, Erythromycin, Chloramphenicol , Flucloxacillin, Oxacillin, Penicillin and Trimethoprim
MW480789C	25853	Streptococcus agalactiae	8	repUS43	mre(A), tet(M)	tet(M)	tetraclycine	Erythromycin, Azithromycin, Spiramycin, Doxycycline, Tetracycline, Minocycline	no data
MW486066Q	26212	Streptococcus agalactiae	12	none	ant(6)-Ia, aph(3')-III, erm(B), mre(A), tet(O)	tet(O), ant(6)-Ia, aph(3')-IIIa, erm(B), aadE	tetracycline, aminoglycoside, lincosamide/macrolide/streptogramin	Streptomycin Kanamycin, Amikacin, Neomycin, Butirosin, Isepamicin, Lividomycin, Paromomycin, Ribostamycin Erythromycin, Lincomycin, Clindamycin, Quinupristin, Pristinamycin IA, Virginiamycin S Erythromycin, Azithromycin, Spiramycin Doxycycline, Tetracycline, Minocycline	Erythromycin and Tetracycline
MW505586N	27659clear	Streptococcus agalactiae	12	none	ant(6)-Ia, aph(3')-III, erm(B), mre(A), tet(O)	aadE, erm(B), aph(3')-IIIa, ant(6)-Ia, tet(O)	aminoglycoside, lincosamide/macrolide/streptogramin, tetracycline	Streptomycin, Kanamycin, Amikacin, Neomycin, Butirosin, Isepamicin, Lividomycin, Paromomycin, Ribostamycin, Erythromycin, Lincomycin, Clindamycin, Quinupristin, Pristinamycin IA, Virginiamycin S, Erythromycin, Azithromycin, Spiramycin, Doxycycline, Tetracycline, Minocycline	Clindamycin, Erythromycin and Tetracycline (might be based on 27659w but looks like correct profile)
MW486066Q	26213	Streptococcus milleri	-	repUS43	tet(M)	tet(M)	tetraclycine	Doxycycline, Tetracycline, Minocycline	susceptible
MW494978R	26856	Streptococci mitis	-	repUS43	erm(B), tet(M)	erm(B), tet(M)	lincosamide/macrolide/streptogramin, tetracycline	Erythromycin, Lincomycin, Clindamycin, Quinupristin, Pristinamycin IA, Virginiamycin S Doxycycline, Tetracycline, Minocycline	Erythromycin and Tetracylcine,
