# Supplementary material for: A Survey of the Microbiome, Culturome and ARG Profile of a Cohort of Chronic Diabetic Foot Lesions
Source: APMIS. 2026 Apr 16;134(4):e70203. doi: 10.1111/apm.70203 (PMC13086565; doi:10.1111/apm.70203)
Supplement: Supplementary file 9 — Table S8: Summary of ARGs in Beta‐lactam and Tetracycline groups and frequency of occurrence in sequenced genomes. [file APM-134-0-s002.xlsx]

## Sheet: Table S8- BLATET genes
Table S8: summary of ARGs in Beta-lactam and Tetracycline groups and frequency of occurrence in sequenced genomes.
beta-lactams resistance
resistance gene	seen in x no. of isolates
blaOXA-23	1
blaOXA-2	1
blaACT-9	1
blaACT-15	1
blaOXA-421	1
blaOXY-2-7	1
blaOXY-2-1	1
blaSHV-100	1
blaTEM-1B	1
blaOXA-1	1
blaCTX-M-15	1
blaOXA-396	3
blaPAO	5
blaOXA-486	1
blaOXA-488	1
blaPDC-5	2
blaSRT	2
blaZ	10
blaR1	8
blaI	10
blaPC1	2
total	55
